# Supplementary material for: Assessment of the cyst wall and surface microbiota in dormant embryos of the Antarctic calanoid copepod, Boeckella poppei
Source: Environ Microbiol Rep. 2024 Nov 27;16(6):e70035. doi: 10.1111/1758-2229.70035 (PMC11602222; doi:10.1111/1758-2229.70035)
Supplement: Supplementary file 4 — Table S1. Summary of isolation and fixation methods for B. poppei used in assessments of biofilm coverage on surface of dormant embryos. [file EMI4-16-e70035-s001.xlsx]

## Sheet: Supplemental Fix.Rinse Table
Supplemental Table 1: Summary of isolation and fixation methods for B. poppei used in assessments of biofilm coverage on surface of dormant embryos.
SGS	Sediment Isolation Method	Fixation Method	Number of Embryos	Biofilm Coverage (%)
				0-10	11-50	51-89	90-100
1	cell strainer, 1 mL transfer pipette	1	6	1	1	4	0
1	cell strainer, 1 mL transfer pipette	2	37	6	22	8	1
2	cell strainer, 1 mL transfer pipette	3	93	72	18	3	0
2	sieve, 500 mL squirt bottle	3	99	73	25	1	0
SGS, sediment grab sample number; same SGS number indicates use of sub-samples from same sediment grab sample
