# Supplementary material for: Assessment of the cyst wall and surface microbiota in dormant embryos of the Antarctic calanoid copepod, Boeckella poppei
Source: Environ Microbiol Rep. 2024 Nov 27;16(6):e70035. doi: 10.1111/1758-2229.70035 (PMC11602222; doi:10.1111/1758-2229.70035)
Supplement: Supplementary file 5 — Table S2. Prokaryotic OTUs identified to species from 16S rRNA gene sequencing using Zymo Research Internal Database for initial OTU identification; NCBI protein and nucleic acid databases were searched using a combination of each genus name with the GH18 chitinase gene family terms: chitinase, glycoside hydrolase family 18, and glycosyl hydrolase family 18; ‘Yes’ indicates a positive identification of one or more of these genes with that genus. If a positive identification was found at the genus level, then a second search was conducted at the species level with the same gene terms. This method provide 106 genera and 29 species with NCBI representatives; links to sources are provided below. [file EMI4-16-e70035-s004.xlsx]

## Sheet: Suppl. Species List
Supplemental Table 2: Prokaryotic OTUs identified to species from 16S rRNA gene sequencing using Zymo Research Internal Database for initial OTU identification; NCBI protein and nucleic acid databases were searched using a combination of each genus name with the GH18 chitinase gene family terms: chitinase, glycoside hydrolase family 18, and glycosyl hydrolase family 18; "Yes" indicates a positive…
Kingdom	Phylum	Class	Order	Family	Genus	Genus species	Genus Presence of GH18	Genus + species Presence of GH18	Search term: "Chitinase"	Search term: "Glycoside Hydrolase Family 18"	Search term: "Glycosyl Hydrolase Family 18"
None	Other	Other	Other	Other	Other	Other Other
Archaea	Euryarchaeota	Methanomicrobia	Methanomicrobiales	Methanoregulaceae	Methanolinea	Methanolinea sp933
					Methanoregula	Methanoregula sp942	Yes		https://www.ncbi.nlm.nih.gov/protein/WP_319376179.1	https://www.ncbi.nlm.nih.gov/protein/ABS56694.1	https://www.ncbi.nlm.nih.gov/protein/WP_292346920.1 https://www.ncbi.nlm.nih.gov/gene/5412213
					Methanosphaerula	Methanosphaerula sp943
			Methanosarcinales	Methanosaetaceae	Methanosaeta	Methanosaeta concilii
		Thermoplasmata	Thermoplasmatales	NA	NA	NA sp1252
Bacteria	Acidobacteria (Acidobacteriota)	Acidobacteria	Acidobacteriales	NA	Koribacter	Koribacter sp1706	Yes			https://www.ncbi.nlm.nih.gov/protein/WP_011524323.1
					Granulicella	Granulicella sp1736	Yes		https://www.ncbi.nlm.nih.gov/protein/RXH57836.1	https://www.ncbi.nlm.nih.gov/protein/AEU36288.1	https://www.ncbi.nlm.nih.gov/protein/WP_263382531.1
			NA	NA	Solibacter	Solibacter sp2633
						Solibacter sp2653
						Solibacter sp2710
					Blastocatella	Blastocatella sp3027-sp3072
						Blastocatella sp3058
						Blastocatella sp3063
						Blastocatella sp3072
						Blastocatella sp3072-sp3073
					Bryobacter	Bryobacter sp2423
						Bryobacter sp2464
						Bryobacter sp2468
						Bryobacter sp2576-sp2590
					NA	NA sp2076
						NA sp2373
						NA sp2374
						NA sp2408
						NA sp2419
						NA sp3506-sp3623
						NA sp3539
						NA sp3576
						NA sp3623
		Holophagae	Holophagales	Holophagaceae	Geothrix	Geothrix fermentans	Yes				https://www.ncbi.nlm.nih.gov/protein/WP_306251847.1
					NA	NA sp3709
						NA sp3719
						NA sp3723
			NA	NA	NA	NA sp3732-sp3752
						NA sp3734
						NA sp3741
						NA sp3983
	Actinobacteria (Actinomycetota)	Acidimicrobiia	Acidimicrobiales	Acidimicrobiaceae	Illumatobacter	Illumatobacter sp4242
					NA	NA sp4208-sp4209
						NA sp4209
						NA sp4209-sp4225
						NA sp4228
						NA sp4230
						NA sp4250
						NA sp4260
						NA sp4275
				Iamiaceae	Iamia	Iamia sp4308-sp4312	Yes			https://www.ncbi.nlm.nih.gov/protein/WP_219943890.1
						Iamia sp4316
				NA	Microthrix	Microthrix sp4288
						Microthrix sp4289
						Microthrix sp4290
						Microthrix sp4293
						Microthrix sp4298
						Microthrix sp4299
					NA	NA sp4491
						NA sp4495
						NA sp4495-sp4570
						NA sp4502
						NA sp4503
						NA sp4508
						NA sp4528
						NA sp4544
						NA sp4575
						NA sp4582
						NA sp4599
						NA sp4599-sp4601
						NA sp4601
						NA sp4607
						NA sp4631
						NA sp4641
		Actinobacteria	Bifidobacteriales	Bifidobacteriaceae	Bifidobacterium	Bifidobacterium aesculapii	Yes		https://www.ncbi.nlm.nih.gov/protein/WP_316104141.1		https://www.ncbi.nlm.nih.gov/protein/WP_291802866.1
						Bifidobacterium callitrichos
			Corynebacteriales	Corynebacteriaceae	Corynebacterium	Corynebacterium pseudogenitalium-tuberculostearicum	Yes		https://www.ncbi.nlm.nih.gov/protein/SLN04035.1		https://www.ncbi.nlm.nih.gov/protein/WP_303197466.1
					NA	NA sp5276
			Frankiales	Cryptosporangiaceae	Fodinicola	Fodinicola sp6031	Yes		https://www.ncbi.nlm.nih.gov/protein/WP_279580350.1		https://www.ncbi.nlm.nih.gov/protein/WP_163569733.1
				Frankiaceae	Jatrophihabitans	Jatrophihabitans sp6040	Yes		https://www.ncbi.nlm.nih.gov/protein/WP_311421799.1	https://www.ncbi.nlm.nih.gov/protein/WP_311424201.1	https://www.ncbi.nlm.nih.gov/protein/WP_241895908.1
						sp6042
				NA	NA	NA NA
				Sporichthyaceae	NA	NA sp6155
					Sporichthya	Sporichthya brevicatena-polymorpha-sp7501
						Sporichthya sp6108
						Sporichthya sp6109
					hgcI clade	hgcI clade sp6120
			Micrococcales	Cellulomonadaceae	Actinotalea	Actinotalea ferrariae	Yes	Yes	https://www.ncbi.nlm.nih.gov/protein/TGJ97798.1		https://www.ncbi.nlm.nih.gov/protein/WP_221652164.1
					Cellulomonas	Cellulomonas composti	Yes	Yes	https://www.ncbi.nlm.nih.gov/protein/GEL94708.1	https://www.ncbi.nlm.nih.gov/protein/1724010253	https://www.ncbi.nlm.nih.gov/protein/WP_146842394.1
				Demequinaceae	Demequina	Demequina aestuarii	Yes		https://www.ncbi.nlm.nih.gov/protein/WP_284329174.1		https://www.ncbi.nlm.nih.gov/protein/WP_201774494.1
				Dermacoccaceae	Dermacoccus	Dermacoccus nishinomiyaensis
				Intrasporangiaceae	Oryzihumus	Oryzihumus sp6497
				Microbacteriaceae	Cryobacterium	Cryobacterium flavum-luteum-psychrotolerans	Yes	Yes	https://www.ncbi.nlm.nih.gov/protein/SDN36547.1		https://www.ncbi.nlm.nih.gov/protein/WP_241985867.1
					Frigoribacterium	Frigoribacterium sp6660	Yes		https://www.ncbi.nlm.nih.gov/protein/TWX36201.1		https://www.ncbi.nlm.nih.gov/protein/WP_159827957.1
					Frigoribacterium-Glaciihabitans	Frigoribacterium-Glaciihabitans sp6660-tibetensis	Yes	Yes	https://www.ncbi.nlm.nih.gov/protein/WP_106214252.1
					Galbitalea-Salinibacterium	Galbitalea-Salinibacterium amurskyense-soli	Yes	Yes	https://www.ncbi.nlm.nih.gov/protein/WP_100389610.1
					Klugiella-Leifsonia	Klugiella-Leifsonia kafniensis-xanthotipulae	Yes	Yes	https://www.ncbi.nlm.nih.gov/protein/2501404909		https://www.ncbi.nlm.nih.gov/protein/WP_309857509.1
					Lysinimonas	Lysinimonas soli
					NA	NA sp6939
			Micromonosporales	Micromonosporaceae	Micromonospora	Micromonospora sp7441	Yes		https://www.ncbi.nlm.nih.gov/protein/ADU08231.1	https://www.ncbi.nlm.nih.gov/protein/WP_123239764.1	https://www.ncbi.nlm.nih.gov/protein/WP_013735125.1
			NA	NA	NA	NA NA
						NA sp7502-sp7508
			Propionibacteriales	Propionibacteriaceae	Propionibacterium	Propionibacterium acnes	Yes		https://www.ncbi.nlm.nih.gov/protein/1476486698
		Coriobacteriia	Coriobacteriales	Coriobacteriaceae	NA	NA sp10506
						NA sp10513
						NA sp10533
						NA sp10544
		NA	NA	NA	NA	NA sp10583
						NA sp10667
						NA sp10668
						NA sp10690
						NA sp10705
						NA sp10714
		Thermoleophilia	Gaiellales	Gaiellaceae	Gaiella	Gaiella occulta
				NA	NA	NA sp10813-sp10944
						NA sp10825
						NA sp10828-sp10952
						NA sp10879
						NA sp10920
						NA sp10923-sp10952
						NA sp10936
						NA sp10941
						NA sp10952
						NA sp10953
			Solirubrobacterales	NA	NA	NA sp11114
				Patulibacteraceae	Patulibacter	Patulibacter sp11075
	Aminicenantes	NA	NA	NA	NA	NA sp11247
						NA sp11247-sp11296
						NA sp11264
						NA sp11285
						NA sp11290
						NA sp11291
						NA sp11296
	Armatimonadetes (Armatimonadota)	NA	NA	NA	NA	NA sp11514
						NA sp11610
						NA sp11627
						NA sp11638
						NA sp11641
						NA sp11681
	Atribacteria (Atribacterota)	NA	NA	NA	NA	NA sp11704
	Bacteroidetes (Bateroidota)	Bacteroidia	Bacteroidales	Bacteroidaceae	Bacteroides	Bacteroides vulgatus	Yes		https://www.ncbi.nlm.nih.gov/protein/GLL53631.1	https://www.ncbi.nlm.nih.gov/protein/WP_234133252.1	https://www.ncbi.nlm.nih.gov/protein/WP_217721806.1
				Marinilabiaceae	NA	NA sp12988
				NA	NA	NA sp14837
				Porphyromonadaceae	NA	NA sp13445
					Paludibacter	Paludibacter propionicigenes	Yes		https://www.ncbi.nlm.nih.gov/protein/WP_013443664.1	https://www.ncbi.nlm.nih.gov/protein/WP_172795555.1
						Paludibacter propionicigenes-sp13210
						Paludibacter sp13191
						Paludibacter sp13192
				Prevotellaceae	Prevotella	Prevotella copri-sp13942	Yes		https://www.ncbi.nlm.nih.gov/protein/SFF85629.1	https://www.ncbi.nlm.nih.gov/protein/WP_297035814.1	https://www.ncbi.nlm.nih.gov/protein/WP_107581905.1
				Rikenellaceae	NA	NA sp14401
			NA	Draconibacteriaceae	NA	NA sp14927
		Cytophagia	Cytophagales	Cyclobacteriaceae	Algoriphagus	Algoriphagus sp15002	Yes		https://www.ncbi.nlm.nih.gov/protein/REG83048.1	https://www.ncbi.nlm.nih.gov/protein/WP_305353393.1	https://www.ncbi.nlm.nih.gov/protein/WP_297338262.1
					Cytophaga	Cytophaga sp15115
						Cytophaga sp15122
					NA	NA sp15400-sp15449
						NA sp15421-sp15445
		Flavobacteriia	Flavobacteriales	Cryomorphaceae	Wandonia	Wandonia sp16345
				Flavobacteriaceae	Flavobacterium	Flavobacterium degerlachei-frigoris	Yes
						Flavobacterium frigidimaris-piscis		Yes	https://www.ncbi.nlm.nih.gov/protein/SHH77648.1 https://www.ncbi.nlm.nih.gov/protein/WP_310284096.1	https://www.ncbi.nlm.nih.gov/protein/WP_074658753.1 https://www.ncbi.nlm.nih.gov/protein/WP_310281571.1	https://www.ncbi.nlm.nih.gov/protein/WP_310283744.1
						Flavobacterium pectinovorum		Yes	https://www.ncbi.nlm.nih.gov/protein/SHM35073.1	https://www.ncbi.nlm.nih.gov/protein/WP_302097023.1	https://www.ncbi.nlm.nih.gov/protein/WP_302097399.1
						Flavobacterium sp16945
						Flavobacterium sp16953
						Flavobacterium sp16997
						Flavobacterium sp17009
						Flavobacterium sp17023
						Flavobacterium succinicans		Yes	https://www.ncbi.nlm.nih.gov/protein/SFN27899.1	https://www.ncbi.nlm.nih.gov/protein/WP_064714845.1
						Flavobacterium tructae		Yes	https://www.ncbi.nlm.nih.gov/protein/WP_285225925.1	https://www.ncbi.nlm.nih.gov/protein/WP_070907269.1	https://www.ncbi.nlm.nih.gov/protein/WP_285226508.1
						Flavobacterium xanthum
						Flavobacterium xinjiangense		Yes	https://www.ncbi.nlm.nih.gov/protein/SHM19429.1	https://www.ncbi.nlm.nih.gov/protein/WP_073205997.1
				NA	NA	NA sp17876
						NA sp17888
						NA sp17891
						NA sp17891-sp17903
						NA sp17918
		NA	NA	NA	NA	NA sp11727-sp11730
						NA sp11734
						NA sp11737
						NA sp11758
						NA sp11842
						NA sp11925
						NA sp11925-sp11974
						NA sp11935
						NA sp11940
						NA sp11945
						NA sp11956
						NA sp11960
						NA sp11969
						NA sp11970
						NA sp11971
						NA sp11974
						NA sp11975
						NA sp17973-sp18012
						NA sp17992
						NA sp18001
						NA sp18004
						NA sp18009
						NA sp19522
						NA sp19544
						NA sp19549
						NA sp19557
		Sphingobacteriia	Sphingobacteriales	Chitinophagaceae	Ferruginibacter	Ferruginibacter lapsinanis	Yes		https://www.ncbi.nlm.nih.gov/protein/2549356921
						Ferruginibacter sp18109
						Ferruginibacter sp18111
						Ferruginibacter sp18118
						Ferruginibacter sp18130
						Ferruginibacter sp18130-sp18140
						Ferruginibacter sp18135
						Ferruginibacter sp18138
						Ferruginibacter sp18145
						Ferruginibacter sp18152
						Ferruginibacter sp18157
					Flavihumibacter	Flavihumibacter petaseus	Yes	Yes		https://www.ncbi.nlm.nih.gov/protein/WP_046368422.1	https://www.ncbi.nlm.nih.gov/protein/WP_083990318.1
					NA	NA sp18385
						NA sp18388-sp18469
						NA sp18392
						NA sp18420
						NA sp18427
						NA sp18469
						NA sp18489
						NA sp18535
						NA sp18599
					Parafilimonas	Parafilimonas terrae	Yes	Yes	https://www.ncbi.nlm.nih.gov/protein/SFQ28446.1	https://www.ncbi.nlm.nih.gov/protein/WP_090653535.1
					Terrimonas	Terrimonas arctica	Yes		https://www.ncbi.nlm.nih.gov/protein/PVD52248.1	https://www.ncbi.nlm.nih.gov/protein/WP_237872579.1	https://www.ncbi.nlm.nih.gov/protein/WP_116874072.1
						Terrimonas sp18358
				NA	NA	NA sp18027
						NA sp18029
						NA sp18631
						NA sp18637
						NA sp18640
						NA sp18643
						NA sp18662
						NA sp18684
						NA sp18704
						NA sp18711
						NA sp18712
						NA sp18715
						NA sp18724
						NA sp19334
						NA sp19341
						NA sp19342
						NA sp19353
						NA sp19357
						NA sp19382
						NA sp19384-sp19398
						NA sp19398
						NA sp19407
						NA sp19422
						NA sp19444
						NA sp19449
						NA sp19455
						NA sp19489
						NA sp19504
					wastewater metagenome	wastewater metagenome metagenome
				Saprospiraceae	NA	NA sp18897
						NA sp18905-sp18964
						NA sp18905-sp18977
						NA sp18946
						NA sp18977
						NA sp19005-sp19044
						NA sp19015
						NA sp19043
						NA sp19045
				Sphingobacteriaceae	Mucilaginibacter	Mucilaginibacter rigui	Yes	Yes	https://www.ncbi.nlm.nih.gov/protein/WP_191176229.1	https://www.ncbi.nlm.nih.gov/protein/WP_191174560.1	https://www.ncbi.nlm.nih.gov/protein/WP_191174559.1
	Caldiserica (Calditrichota)	Caldisericia	Caldisericales	Caldisericaceae	Caldisericum	Caldisericum sp19575
						Caldisericum sp19579
	Chlamydiae (Chlamydiota)	Chlamydiae	Chlamydiales	NA	NA	NA sp19972
				Parachlamydiaceae	Protochlamydia	Protochlamydia amoebophila	Yes				https://www.ncbi.nlm.nih.gov/protein/WP_068470043.1
						Protochlamydia amoebophila-sp19938
						Protochlamydia sp19938
					Neochlamydia	Neochlamydia hartmannellae
						Neochlamydia sp19943
					Neochlamydia-Parachlamydia	Neochlamydia-Parachlamydia acanthamoebae-hartmannellae
						Neochlamydia-Parachlamydia acanthamoebae-sp19943
					Parachlamydia	Parachlamydia acanthamoebae
	Chlorobi (Chlorobiota)	Chlorobia	Chlorobiales	NA	NA	NA sp20031
						NA sp20064
		Ignavibacteria	Ignavibacteriales	NA	NA	NA sp20101
						NA sp20117
	Chloroflexi (Chloroflexota)	Anaerolineae	Anaerolineales	Anaerolineaceae	Anaerolinea	Anaerolinea sp20221-sp20223
						Anaerolinea sp20223-sp20230
					Bellilinea	Bellilinea sp20241
					Leptolinea	Leptolinea sp20244
						Leptolinea sp20245
						Leptolinea sp20246
						Leptolinea sp20250
						Leptolinea sp20256
						Leptolinea sp20259
						Leptolinea tardivitalis
					Leptolinea-Ornatilinea	Leptolinea-Ornatilinea sp20244-sp20275
					Levilinea	Levilinea sp20265-sp20482
					NA	NA sp20356
						NA sp20379
						NA sp20409-sp20591
						NA sp20462
						NA sp20506
						NA sp20533-sp20576-sp20650
						NA sp20611
						NA sp20619
						NA sp20798
						NA sp20871
					Ornatilinea	Ornatilinea apprima
					Pelolinea	Pelolinea sp20277	Yes
						Pelolinea sp20280
						Pelolinea submarina		Yes			https://www.ncbi.nlm.nih.gov/protein/1792635344
		Caldilineae	Caldilineales	Caldilineaceae	NA	NA sp21065
		Dehalococcoidia	Dehalococcoidales	Dehalococcoidaceae	Dehalogenimonas	Dehalogenimonas lykanthroporepellens-sp21246	Yes			https://www.ncbi.nlm.nih.gov/protein/WP_190259903.1
			NA	NA	NA	NA sp21268
						NA sp21295
		NA	NA	NA	NA	NA sp21450
						NA sp21478
						NA sp21481-sp21487-sp21491
						NA sp21481-sp21491
						NA sp21484-sp21491
						NA sp21487
						NA sp21489
						NA sp21490
						NA sp21491
						NA sp21493
						NA sp21865
						NA sp21962
						NA sp21975
			wastewater metagenome	wastewater metagenome	NA	NA sp21681
		Thermomicrobia	Sphaerobacterales	Sphaerobacteraceae	NA	NA NA
	Cyanobacteria	Chloroplast	Dickieia ulvacea	Dickieia ulvacea	Dickieia	Dickieia ulvacea
			NA	NA	NA	NA NA
						NA sp21819
						NA sp21820
						NA sp22733
			Navicula phyllepta	Navicula phyllepta	Navicula	Navicula phyllepta
		Cyanobacteria	NA	FamilyI	Chamaesiphon	Chamaesiphon sp23131
					Leptolyngbya	Leptolyngbya sp23195	Yes		https://www.ncbi.nlm.nih.gov/protein/WP_171573967.1		https://www.ncbi.nlm.nih.gov/protein/WP_058995802.1
					Phormidium	Phormidium sp23315	Yes		https://www.ncbi.nlm.nih.gov/protein/KPQ32244.1		https://www.ncbi.nlm.nih.gov/protein/WP_191133202.1
		Melainabacteria	Gastranaerophilales	NA	NA	NA sp23716
	Deferribacteres (Deferribacterota)	NA	NA	NA	Caldithrix	Caldithrix sp23825	Yes		https://www.ncbi.nlm.nih.gov/protein/APF18709.1	https://www.ncbi.nlm.nih.gov/protein/EHO39786.1	https://www.ncbi.nlm.nih.gov/protein/WP_006926669.1
	Elusimicrobia (Elusimicrobiota)	Elusimicrobia	NA	NA	NA	NA sp24210
						NA sp24226
						NA sp24258
	Firmicutes (Bacillota)	Bacilli	Bacillales	Bacillaceae	Bacillus	Bacillus altitudinis-pumilus-safensis	Yes	Yes	https://www.ncbi.nlm.nih.gov/protein/QNT18195.1, https://www.ncbi.nlm.nih.gov/protein/PIK26682.1	https://www.ncbi.nlm.nih.gov/protein/WP_231947239.1 https://www.ncbi.nlm.nih.gov/protein/WHX44980.1 https://www.ncbi.nlm.nih.gov/protein/WJE39295.1	https://www.ncbi.nlm.nih.gov/protein/WP_256499412.1 https://www.ncbi.nlm.nih.gov/protein/WP_268468743.1
				Paenibacillaceae	Paenibacillus	Paenibacillus sp27236	Yes		https://www.ncbi.nlm.nih.gov/protein/BCK52214.1	https://www.ncbi.nlm.nih.gov/protein/WP_316549056.1
			Lactobacillales	Carnobacteriaceae	Dolosigranulum	Dolosigranulum pigrum
		Clostridia	Clostridiales	Christensenellaceae	NA	NA NA
						NA sp30224
						NA sp30293
						NA sp30327
						NA sp30448
				Clostridiaceae	Clostridium	Clostridium bowmanii-estertheticum	Yes	Yes	https://www.ncbi.nlm.nih.gov/protein/WP_034865960.1	https://www.ncbi.nlm.nih.gov/protein/WP_316336470.1	https://www.ncbi.nlm.nih.gov/protein/2054878694 https://www.ncbi.nlm.nih.gov/protein/WP_263492512.1
				Eubacteriaceae	Acetobacterium	Acetobacterium bakii	Yes				https://www.ncbi.nlm.nih.gov/protein/WP_303870581.1
				Family XII	Acidaminobacter	Acidaminobacter sp31425	Yes				https://www.ncbi.nlm.nih.gov/protein/WP_291403846.1
						Acidaminobacter sp31429
				Family XIII	NA	NA sp31632
						NA sp31678
						NA sp31691
				NA	Fonticella	Fonticella sp30921	Yes				https://www.ncbi.nlm.nih.gov/protein/1824251937
					NA	NA sp30576
						NA sp30577
				Peptococcaceae	Cryptanaerobacter	Cryptanaerobacter sp33799
					Desulfosporosinus	Desulfosporosinus sp33883-sp33905	Yes		https://www.ncbi.nlm.nih.gov/protein/OLN29923.1	https://www.ncbi.nlm.nih.gov/protein/WP_298201565.1	https://www.ncbi.nlm.nih.gov/protein/WP_291353951.1
						Desulfosporosinus sp33898
				Ruminococcaceae	Fastidiosipila	Fastidiosipila sp34569	Yes		https://www.ncbi.nlm.nih.gov/protein/AVM42081.1	https://www.ncbi.nlm.nih.gov/protein/WP_158695680.1	https://www.ncbi.nlm.nih.gov/protein/WP_106012957.1
						Fastidiosipila sp34588
						Fastidiosipila sp34594
					Fastidiosipila-Saccharofermentans	Fastidiosipila-Saccharofermentans acetigenes-sp34569
					NA	NA sp33139
						NA sp34687-sp34725
						NA sp34712
						NA sp35179-sp35182
						NA sp35800
					Ruminiclostridium	Ruminiclostridium sp34929	Yes		https://www.ncbi.nlm.nih.gov/protein/EMS71348.1	https://www.ncbi.nlm.nih.gov/protein/EGD49441.1	https://www.ncbi.nlm.nih.gov/protein/WP_313561587.1
						Ruminiclostridium sp34944
					Saccharofermentans	Saccharofermentans acetigenes
				Syntrophomonadaceae	Syntrophomonas	Syntrophomonas sp35944	Yes				https://www.ncbi.nlm.nih.gov/protein/WP_299917343.1
		Erysipelotrichia	Erysipelotrichales	Erysipelotrichaceae	Erysipelothrix	Erysipelothrix sp36648	Yes		https://www.ncbi.nlm.nih.gov/gene/?term=((chitinase%5BAll+Fields%5D+AND+bacteria%5Bfilter%5D))+AND+Erysipelothrix%5BOrganism%5D	https://www.ncbi.nlm.nih.gov/protein/QNN60773.1	https://www.ncbi.nlm.nih.gov/protein/WP_144742840.1
		NA	NA	NA	NA	NA sp37335-sp37354
						NA sp37365
		Negativicutes	Selenomonadales	Acidaminococcaceae	Megamonas	Megamonas funiformis	Yes	Yes			https://www.ncbi.nlm.nih.gov/protein/WP_282927179.1
				Veillonellaceae	NA	NA sp37274
					Pelosinus	Pelosinus sp36998	Yes		https://www.ncbi.nlm.nih.gov/protein/GMA98207.1	https://www.ncbi.nlm.nih.gov/protein/OAM96476.1	https://www.ncbi.nlm.nih.gov/protein/WP_285717424.1
					Veillonella	Veillonella tobetsuensis	Yes				https://www.ncbi.nlm.nih.gov/protein/WP_288187262.1
	Fusobacteria (Fusobacteriota)	Fusobacteriia	Fusobacteriales	Leptotrichiaceae	NA	NA sp37537
	Gemmatimonadetes (Gemmatimonadota)	Gemmatimonadetes	Gemmatimonadales	Gemmatimonadaceae	Gemmatimonas	Gemmatimonas sp37825
						Gemmatimonas sp37847
						Gemmatimonas sp37864
						Gemmatimonas sp37874
					NA	NA sp37888
						NA sp37910
						NA sp37912
						NA sp37915
						NA sp37939
						NA sp37975
						NA sp37991
						NA sp37992
	Gracilibacteria	NA	NA	NA	NA	NA sp38135
						NA sp38157
						NA sp38159
						NA sp38215
						NA sp38218
	Hydrogenedentes	NA	NA	NA	NA	NA sp38262
						NA sp38268
						NA sp38319
						NA sp38366
						NA sp38389
	Latescibacteria	NA	NA	NA	NA	NA sp38569
						NA sp38577
						NA sp38583
						NA sp38615
	Lentisphaerae (Lentisphaerota)	Lentisphaeria	Victivallales	Victivallaceae	Victivallis	Victivallis sp39029	Yes			https://www.ncbi.nlm.nih.gov/protein/WP_302452850.1	https://www.ncbi.nlm.nih.gov/protein/WP_288594142.1
						Victivallis sp39033
		NA	NA	NA	NA	NA sp38725
						NA sp38930
						NA sp39055
						NA sp39130
						NA sp39138
						NA sp39187
						NA sp39187-sp39258
						NA sp39250
		Oligosphaeria	Oligosphaerales	NA	NA	NA sp39080
	NA	NA	NA	NA	NA	NA sp19646-sp19814
						NA sp19667
						NA sp19684
						NA sp19818
						NA sp19824
						NA sp38252
						NA sp67320-sp67402
						NA sp67351
						NA sp67468
						NA sp67485
						NA sp67500
						NA sp67501
						NA sp67532
						NA sp67564
						NA sp69462
						NA sp69465
						NA sp69466
						NA sp69470
						NA sp69473
						NA sp69478
						NA sp69481
	Nitrospirae (Nitrospirota)	Nitrospira	Nitrospirales	NA	NA	NA sp39630
						NA sp39643
				Nitrospiraceae	NA	NA sp39810
					Nitrospira	Nitrospira sp39702	Yes		https://www.ncbi.nlm.nih.gov/protein/WHZ24977.1		https://www.ncbi.nlm.nih.gov/protein/WP_168060276.1
						Nitrospira sp39764
	Omnitrophica	NA	bioreactor metagenome	bioreactor metagenome	NA	NA sp39399
	Parcubacteria	NA	NA	NA	NA	NA sp40069
						NA sp40069-sp40273
						NA sp40072
						NA sp40080
						NA sp40081
						NA sp40087
						NA sp40104
						NA sp40126
						NA sp40139
						NA sp40151
						NA sp40159
						NA sp40171
						NA sp40177-sp40304
						NA sp40203
						NA sp40226
						NA sp40236
						NA sp40238
						NA sp40250
						NA sp40273
						NA sp40298
						NA sp40299
						NA sp40301
						NA sp40310
						NA sp40312
						NA sp40315
						NA sp40320
						NA sp40326
	Planctomycetes (Planctomycetota)	NA	NA	NA	NA	NA sp40493
						NA sp40524
						NA sp40555
						NA sp41301
		Phycisphaerae	NA	NA	NA	NA sp41085
						NA sp41112
						NA sp41147
						NA sp41175
			Phycisphaerales	NA	NA	NA sp40920
						NA sp40920-sp40928
						NA sp40920-sp41041
						NA sp40928
						NA sp40934
				Phycisphaeraceae	NA	NA sp40987
						NA sp40994
		Planctomycetacia	Planctomycetales	Planctomycetaceae	Nostocoida	Nostocoida sp41458
					Gemmata	Gemmata sp41512
						Gemmata sp41526
					Isosphaera	Isosphaera sp41545	Yes		https://www.ncbi.nlm.nih.gov/protein/319750975
					NA	NA sp41561
						NA sp41603-sp41609-sp42226
						NA sp41609-sp42297
						NA sp41681
						NA sp42193
						NA sp42203
						NA sp42213
						NA sp42287
						NA sp42287-sp42478
						NA sp42363
						NA sp42391
						NA sp42400
						NA sp42402
						NA sp42405
						NA sp42448
						NA sp42455
						NA sp42489
					Pirellula	Pirellula sp41730
						Pirellula sp41738
						Pirellula sp41763
					Planctomyces	Planctomyces sp41825	Yes		https://www.ncbi.nlm.nih.gov/protein/AMV39548.1	https://www.ncbi.nlm.nih.gov/protein/WP_075092017.1	https://www.ncbi.nlm.nih.gov/protein/WP_068418806.1
						Planctomyces sp41893
						Planctomyces sp41895
						Planctomyces sp41935
						Planctomyces sp41935-sp41953
						Planctomyces sp41953
					Schlesneria	Schlesneria sp42069
	Proteobacteria (Pseudomonadota)	Alphaproteobacteria	Caulobacterales	Caulobacteraceae	Brevundimonas	Brevundimonas alba	Yes		https://www.ncbi.nlm.nih.gov/protein/PZU71674.1		https://www.ncbi.nlm.nih.gov/protein/WP_292092779.1
						Brevundimonas lenta
					Caulobacter	Caulobacter fusiformis	Yes		https://www.ncbi.nlm.nih.gov/protein/PIB96520.1	https://www.ncbi.nlm.nih.gov/protein/WP_187451702.1	https://www.ncbi.nlm.nih.gov/protein/WP_056050786.1
						Caulobacter ginsengisoli
						Caulobacter henricii
						Caulobacter sp42761
						Caulobacter vibrioides
					Caulobacter-Phenylobacterium	Caulobacter-Phenylobacterium koreense-vibrioides
					NA	NA sp42783
						NA sp42790
					Phenylobacterium	Phenylobacterium koreense	Yes				https://www.ncbi.nlm.nih.gov/protein/WP_297691728.1
						Phenylobacterium lituiforme
				Hyphomonadaceae	Hirschia	Hirschia sp42815
						Hirschia sp42816
					NA	NA sp42897
			NA	NA	NA	NA sp43086-sp43110
						NA sp43110
						NA sp43110-sp47278
						NA sp47278
			Rhizobiales	Bradyrhizobiaceae	Afipia	Afipia birgiae
					Bradyrhizobium	Bradyrhizobium canariense-lupini	Yes		https://www.ncbi.nlm.nih.gov/gene/?term=((chitinase%5BAll+Fields%5D+AND+bacteria%5Bfilter%5D))+AND+Bradyrhizobium%5BOrganism%5D, https://www.ncbi.nlm.nih.gov/protein/CUT11309.1	https://www.ncbi.nlm.nih.gov/protein/WLB83069.1	https://www.ncbi.nlm.nih.gov/protein/WP_284417198.1
						Bradyrhizobium sp43371
					Rhodopseudomonas	Rhodopseudomonas palustris	Yes	Yes	https://www.ncbi.nlm.nih.gov/protein/SEO73660.1		https://www.ncbi.nlm.nih.gov/protein/WP_303626281.1
				Hyphomicrobiaceae	Devosia	Devosia geojensis
						Devosia ginsengisoli-insulae
						Devosia insulae-sp43554
						Devosia sp43546
						Devosia sp43553
						Devosia sp43554
					Hyphomicrobium	Hyphomicrobium facile	Yes				https://www.ncbi.nlm.nih.gov/protein/797124335
						Hyphomicrobium sp43585
						Hyphomicrobium sp43602
						Hyphomicrobium sp43606
					NA	NA sp43705
					Pedomicrobium	Pedomicrobium sp43619
				NA	Bauldia	Bauldia sp44359	Yes		https://www.ncbi.nlm.nih.gov/protein/1086828606
						Bauldia sp44359-sp44360
					NA	NA sp43150
						NA sp43159
						NA sp43747
						NA sp43749-sp43758
						NA sp43751
						NA sp44635
					Rhizomicrobium	Rhizomicrobium sp44393-sp44402	Yes			https://www.ncbi.nlm.nih.gov/protein/WP_167082577.1
						Rhizomicrobium sp44396
						Rhizomicrobium sp44398
						Rhizomicrobium sp44398-sp44402
						Rhizomicrobium sp44403
				Phyllobacteriaceae	Aminobacter	Aminobacter anthyllidis
					Mesorhizobium	Mesorhizobium australicum	Yes		https://www.ncbi.nlm.nih.gov/protein/PWJ88344.1	https://www.ncbi.nlm.nih.gov/protein/TPM85884.1
						Mesorhizobium ciceri-jarvisii-loti		Yes
						Mesorhizobium plurifarium
					NA	NA sp44140
				Rhodobiaceae	Parvibaculum	Parvibaculum sp44421
				Xanthobacteraceae	NA	NA sp44604
					Pseudolabrys	Pseudolabrys sp44512
						Pseudolabrys sp44512-sp44514
						Pseudolabrys sp44516
					Pseudolabrys-Variibacter	Pseudolabrys-Variibacter sp44512-sp44535
						Pseudolabrys-Variibacter sp44514-sp44535
					Variibacter	Variibacter sp44535
						Variibacter sp44543-sp44641
						Variibacter sp44554
						Variibacter sp44554-sp44565
			Rhodobacterales	Rhodobacteraceae	Falsirhodobacter	Falsirhodobacter sp44713
					Frigidibacter	Frigidibacter albus
					Gemmobacter	Gemmobacter sp44723	Yes		https://www.ncbi.nlm.nih.gov/protein/TWI94144.1
						Gemmobacter sp44724
					Gemmobacter-Rhodobacter	Gemmobacter-Rhodobacter sp44723-sp44983
					Ketogulonicigenium	Ketogulonicigenium sp44744
					NA	NA sp45378
						NA sp45395
					Rhodobacter	Rhodobacter sp44958
						Rhodobacter sp44958-sp44973
						Rhodobacter sp44970
						Rhodobacter sp44972
						Rhodobacter sp44979
						Rhodobacter sp44983
					Roseicitreum	Roseicitreum antarcticum
					Tabrizicola	Tabrizicola sp45177
						Tabrizicola sp45178
			Rhodospirillales	Acetobacteraceae	Rhodopila	Rhodopila sp45675
					Rhodovarius	Rhodovarius sp45679
					Roseococcus	Roseococcus sp45684
				NA	NA	NA sp45405
				Rhodospirillaceae	Defluviicoccus	Defluviicoccus sp46046-sp46063
					NA	NA sp46310-sp46386
						NA sp46392
						NA sp46502
			Rickettsiales	Holosporaceae	NA	NA sp46620
				NA	Odyssella	Odyssella sp47129
					NA	NA sp47192
						NA sp47203
						NA sp47274
				Rickettsiaceae	NA	NA sp47043
			Sphingomonadales	Sphingomonadaceae	NA	NA sp48019
					Novosphingobium	Novosphingobium sp47601-sp47632-sp47639	Yes		https://www.ncbi.nlm.nih.gov/protein/PUB38929.1		https://www.ncbi.nlm.nih.gov/protein/WP_288486330.1
					Polymorphobacter	Polymorphobacter multimanifer
						Polymorphobacter sp47646
						Polymorphobacter sp47646-sp47648
					Sphingomonas	Sphingomonas aerolata-faeni-ginsenosidivorax	Yes		https://www.ncbi.nlm.nih.gov/protein/VXC93973.1	https://www.ncbi.nlm.nih.gov/protein/WP_137863461.1 https://www.ncbi.nlm.nih.gov/protein/1826541655	https://www.ncbi.nlm.nih.gov/protein/WP_294073316.1
						Sphingomonas alpina-echinoides-glacialis
						Sphingomonas astaxanthinifaciens
						Sphingomonas kyeonggiensis-leidyi		Yes		https://www.ncbi.nlm.nih.gov/protein/WP_184168075.1
						Sphingomonas sp47843
						Sphingomonas sp47852
						Sphingomonas sp47852-sp48018
						Sphingomonas sp47916
						Sphingomonas sp47921
					Sphingomonas-Sphingopyxis	Sphingomonas-Sphingopyxis contaminans-sp47852
		Betaproteobacteria	Burkholderiales	Alcaligenaceae	NA	NA sp48326
				Burkholderiaceae	Lautropia	Lautropia sp48668
				Comamonadaceae	Acidovorax	Acidovorax avenae-oryzae	Yes	Yes	https://www.ncbi.nlm.nih.gov/protein/ADX47212.1	https://www.ncbi.nlm.nih.gov/protein/WP_317354705.1 https://www.ncbi.nlm.nih.gov/protein/WP_019703361.1
						Acidovorax defluvii			https://www.ncbi.nlm.nih.gov/protein/RZJ13897.1	https://www.ncbi.nlm.nih.gov/protein/WP_272564642.1
						Acidovorax soli-sp49305
					Hydrogenophaga	Hydrogenophaga sp48992	Yes		https://www.ncbi.nlm.nih.gov/protein/2541292174
					Leptothrix	Leptothrix cholodnii
						Leptothrix ginsengisoli
						Leptothrix mobilis
					Methylibium	Methylibium petroleiphilum	Yes				https://www.ncbi.nlm.nih.gov/protein/WP_140635648.1
					NA	NA sp49235
						NA sp49241
						NA sp49278-sp49299
					Ottowia	Ottowia sp49063
					Polaromonas	Polaromonas naphthalenivorans	Yes				https://www.ncbi.nlm.nih.gov/protein/WP_293637881.1
						Polaromonas sp49085
					Rhizobacter	Rhizobacter dauci-fulvus	Yes		https://www.ncbi.nlm.nih.gov/protein/WP_056809927.1	https://www.ncbi.nlm.nih.gov/protein/WP_162249363.1	https://www.ncbi.nlm.nih.gov/protein/WP_235581329.1
						Rhizobacter fulvus
					Rhodoferax	Rhodoferax antarcticus	Yes		https://www.ncbi.nlm.nih.gov/protein/SDP91575.1		https://www.ncbi.nlm.nih.gov/protein/WP_319564929.1
						Rhodoferax ferrireducens
						Rhodoferax ferrireducens-saidenbachensis
						Rhodoferax saidenbachensis
					Variovorax	Variovorax sp49197	Yes		https://www.ncbi.nlm.nih.gov/protein/PZQ77928.1
						Variovorax sp49201
				Oxalobacteraceae	Herminiimonas	Herminiimonas fonticola	Yes				https://www.ncbi.nlm.nih.gov/protein/2559443263
					Janthinobacterium	Janthinobacterium agaricidamnosum	Yes	Yes	https://www.ncbi.nlm.nih.gov/protein/AYM79557.1	https://www.ncbi.nlm.nih.gov/protein/WP_051781463.1	https://www.ncbi.nlm.nih.gov/protein/WP_276208644.1
					Massilia	Massilia consociata	Yes		https://www.ncbi.nlm.nih.gov/protein/WP_308609582.1	https://www.ncbi.nlm.nih.gov/protein/UMR33374.1	https://www.ncbi.nlm.nih.gov/protein/WP_308609462.1
						Massilia sp49359
						Massilia sp49406
						Massilia sp49435
					NA	NA NA
						NA sp49521
						NA sp49523
					Undibacterium	Undibacterium parvum	Yes		https://www.ncbi.nlm.nih.gov/protein/WP_315484550.1	https://www.ncbi.nlm.nih.gov/protein/WP_305260760.1	https://www.ncbi.nlm.nih.gov/protein/WP_315482993.1
			Hydrogenophilales	Hydrogenophilaceae	Ferritrophicum	Ferritrophicum sp49546
						Ferritrophicum sp49547
					Sulfuricella	Sulfuricella denitrificans
						Sulfuricella denitrificans-sp49565
						Sulfuricella sp49565
					Sulfuriferula	Sulfuriferula multivorans
						Sulfuriferula plumbophila
					Thiobacillus	Thiobacillus sp49609
						Thiobacillus sp49611-thiophilus
			Methylophilales	Methylophilaceae	Methylophilus	Methylophilus methylotrophus
					Methylophilus-Methylotenera	Methylophilus-Methylotenera methylotrophus-sp49684
					Methylotenera	Methylotenera mobilis
						Methylotenera sp49688
						Methylotenera sp49691-sp49694
						Methylotenera sp49693-sp49714
						Methylotenera versatilis
			NA	NA	NA	NA NA
						NA sp50584
						NA sp50584-sp50616
						NA sp50643
						NA sp50655
						NA sp50669
						NA sp50687
			Neisseriales	Neisseriaceae	NA	NA sp50019
			Nitrosomonadales	Gallionellaceae	Nitrotoga	Nitrotoga sp50031
						Nitrotoga sp50031-sp50034
						Nitrotoga sp50042
					Gallionella	Gallionella capsiferriformans
					Sideroxydans	Sideroxydans sp50076
						Sideroxydans sp50079
				Nitrosomonadaceae	NA	NA sp50167-sp50245
						NA sp50202
						NA sp50207
						NA sp50211
						NA sp50221
						NA sp50254
					Nitrosomonas	Nitrosomonas sp50142	Yes		https://www.ncbi.nlm.nih.gov/protein/PXW86069.1
						Nitrosomonas sp50146
			Rhodocyclales	Rhodocyclaceae	Denitratisoma	Denitratisoma oestradiolicum
					NA	NA sp50511
					Propionivibrio	Propionivibrio sp50403
					Sterolibacterium	Sterolibacterium sp50411
					Sulfuritalea	Sulfuritalea hydrogenivorans
						Sulfuritalea sp50425
		Deltaproteobacteria	Desulfobacterales	Desulfobacteraceae	Desulfatiferula	Desulfatiferula sp51371
					Desulfatirhabdium	Desulfatirhabdium sp51382
					Desulfobacterium	Desulfobacterium indolicum
					Desulfobacula	Desulfobacula sp51464
					NA	NA sp51653
						NA sp51763
				Desulfobulbaceae	Desulfobulbus	Desulfobulbus sp51851
						Desulfobulbus sp51885
						Desulfobulbus sp51885-sp51956
						Desulfobulbus sp51900
						Desulfobulbus sp51956
					Desulfocapsa	Desulfocapsa sp51967-sp52004
						Desulfocapsa sp51974
						Desulfocapsa sp51983-sp52146
						Desulfocapsa sp51996
						Desulfocapsa sp52001
						Desulfocapsa sp52017
						Desulfocapsa sp52019
						Desulfocapsa sp52022
						Desulfocapsa sp52033
						Desulfocapsa thiozymogenes
					NA	NA sp52126
						NA sp52159
						NA sp52177
			Desulfuromonadales	Desulfuromonadaceae	Desulfuromonas	Desulfuromonas sp52870	Yes			https://www.ncbi.nlm.nih.gov/protein/PLX89132.1
				Geobacteraceae	Geobacter	Geobacter argillaceus-pelophilus	Yes		https://www.ncbi.nlm.nih.gov/protein/GAM11693.1
						Geobacter psychrophilus
						Geobacter sp53136
						Geobacter sp53171
				NA	NA	NA sp52805
						NA sp52818
						NA sp52926
						NA sp53190
						NA sp53225
			NA	NA	NA	NA sp53278
						NA sp53279-sp53297-sp53385
						NA sp53306
						NA sp53383
						NA sp54551
						NA sp54938
						NA sp54948
				Syntrophorhabdaceae	Syntrophorhabdus	Syntrophorhabdus sp51165
						Syntrophorhabdus sp51166
						Syntrophorhabdus sp51176
			Oligoflexales	NA	NA	NA sp54390
						NA sp54401
						NA sp54476
						NA sp54484
				Oligoflexaceae	NA	NA sp54311
						NA sp54353
					Oligoflexus	Oligoflexus tunisiensis	Yes	Yes	https://www.ncbi.nlm.nih.gov/protein/WP_141733287.1	https://www.ncbi.nlm.nih.gov/protein/WP_218110018.1	https://www.ncbi.nlm.nih.gov/protein/WP_141736108.1
			Syntrophobacterales	Syntrophaceae	Desulfobacca	Desulfobacca sp54971
					NA	NA sp55110
					Smithella	Smithella NA
						Smithella sp55013-sp55041
						Smithella sp55017-sp55033
						Smithella sp55018
						Smithella sp55032
						Smithella sp55035
						Smithella sp55035-sp55050
						Smithella sp55037-sp55050
						Smithella sp55050
					Syntrophus	Syntrophus sp55061-sp55063	Yes		https://www.ncbi.nlm.nih.gov/protein/1166718349
						Syntrophus sp55063
						Syntrophus sp55069
						Syntrophus sp55069-sp55070
						Syntrophus sp55071
						Syntrophus sp55072
				Syntrophobacteraceae	NA	NA sp55179
		Gammaproteobacteria	Cellvibrionales	Cellvibrionaceae	Cellvibrio	Cellvibrio sp57176	Yes		https://www.ncbi.nlm.nih.gov/protein/QEY18695.1	https://www.ncbi.nlm.nih.gov/protein/WP_078042062.1	https://www.ncbi.nlm.nih.gov/protein/WP_310076117.1
				Halieaceae	Haliea	Haliea sp57313	Yes			https://www.ncbi.nlm.nih.gov/protein/WP_158283557.1
				Spongiibacteraceae	NA	NA sp57498
			Chromatiales	Chromatiaceae	Nitrosococcus	Nitrosococcus sp57589
			Legionellales	Coxiellaceae	Aquicella	Aquicella sp60285	Yes		https://www.ncbi.nlm.nih.gov/protein/WP_114834950.1	https://www.ncbi.nlm.nih.gov/protein/1840110553	https://www.ncbi.nlm.nih.gov/protein/WP_172622727.1
						Aquicella sp60289
						Aquicella sp60308
						Aquicella sp60320
						Aquicella sp60341
						Aquicella sp60348
						Aquicella sp60350
					Coxiella	Coxiella burnetii	Yes	Yes	https://www.ncbi.nlm.nih.gov/gene/1209957 https://www.ncbi.nlm.nih.gov/protein/WP_264774012.1	https://www.ncbi.nlm.nih.gov/protein/RQM64638.1	https://www.ncbi.nlm.nih.gov/protein/WP_264774220.1
						Coxiella sp60414
						Coxiella sp60421
						Coxiella sp60520
				Legionellaceae	Legionella	Legionella NA	Yes		https://www.ncbi.nlm.nih.gov/protein/WP_133132834.1	https://www.ncbi.nlm.nih.gov/protein/WP_133133175.1
						Legionella dresdenensis
						Legionella quinlivanii		Yes	https://www.ncbi.nlm.nih.gov/protein/WP_265662219.1
						Legionella sp60644
						Legionella sp60660
						Legionella sp60666
						Legionella sp60676
						Legionella sp60690
						Legionella sp60691
			Methylococcales	Crenotrichaceae	Crenothrix	Crenothrix sp60812	Yes		https://www.ncbi.nlm.nih.gov/protein/1148281286
				Methylococcaceae	Methylobacter	Methylobacter tundripaludum	Yes	Yes	https://www.ncbi.nlm.nih.gov/protein/PPK76597.1	https://www.ncbi.nlm.nih.gov/protein/WP_127030161.1	https://www.ncbi.nlm.nih.gov/protein/PPK70814.1
					NA	NA sp60922
				NA	NA	NA sp60799
			NA	NA	NA	NA sp61007
						NA sp61026
						NA sp61033
			Oceanospirillales	Halomonadaceae	Halomonas	Halomonas sp61430	Yes		https://www.ncbi.nlm.nih.gov/protein/GEK52363.1
			Pseudomonadales	Moraxellaceae	Acinetobacter	Acinetobacter septicus-ursingii	Yes		https://www.ncbi.nlm.nih.gov/protein/WP_033133303.1	https://www.ncbi.nlm.nih.gov/protein/WP_309155360.1
					NA	NA sp62737
					Perlucidibaca	Perlucidibaca sp62640
				Pseudomonadaceae	Pseudomonas	Pseudomonas NA	Yes			https://www.ncbi.nlm.nih.gov/protein/WP_158288757.1	https://www.ncbi.nlm.nih.gov/protein/WP_300631740.1
			Thiotrichales	Thiotrichaceae	Beggiatoa	Beggiatoa sp63975	Yes		https://www.ncbi.nlm.nih.gov/protein/EIJ41298.1
			Xanthomonadales	NA	Acidibacter	Acidibacter sp65526
						Acidibacter sp65529-sp65606
						Acidibacter sp65540-sp65606
					NA	NA sp65588
						NA sp65589
						NA sp65606
						NA sp65669
						NA sp65675
				Xanthomonadaceae	Arenimonas	Arenimonas metalli
						Arenimonas oryziterrae
						Arenimonas sp64994
						Arenimonas sp64997
					Dokdonella	Dokdonella sp65016	Yes			https://www.ncbi.nlm.nih.gov/protein/WP_306582166.1	https://www.ncbi.nlm.nih.gov/protein/WP_291226624.1
					Lysobacter	Lysobacter ginsengisoli	Yes		https://www.ncbi.nlm.nih.gov/protein/WP_036147687.1	https://www.ncbi.nlm.nih.gov/protein/WP_277802268.1
						Lysobacter oligotrophicus
					NA	NA sp65509
						NA sp65518
					Rhodanobacter	Rhodanobacter NA	Yes		https://www.ncbi.nlm.nih.gov/protein/388436234	https://www.ncbi.nlm.nih.gov/protein/TAM15804.1	https://www.ncbi.nlm.nih.gov/protein/WP_255457646.1
						Rhodanobacter denitrificans		Yes			https://www.ncbi.nlm.nih.gov/gene/?term=((chitinase%5BAll+Fields%5D+AND+bacteria%5Bfilter%5D))+AND+Rhodanobacter%5BOrganism%5D
						Rhodanobacter fulvus-soli-thiooxydans		Yes
						Rhodanobacter ginsengisoli
						Rhodanobacter koreensis-terrae-umsongensis
						Rhodanobacter koreensis-umsongensis
						Rhodanobacter terrae
					Thermomonas	Thermomonas carbonis
		NA	NA	NA	NA	NA NA
	Proteobacteria (Bdellovibrionota)	Deltaproteobacteria (Bdellovibrionales)	Bdellovibrionales	Bacteriovoracaceae	Bacteriovorax	Bacteriovorax sp50758
					NA	NA sp50888
					Peredibacter	Peredibacter sp50818
				Bdellovibrionaceae	Bdellovibrio	Bdellovibrio sp50934
						Bdellovibrio sp50947
						Bdellovibrio sp51008
						Bdellovibrio sp51017
						Bdellovibrio sp51035
					NA	NA sp51061
	Proteobacteria (Campylobacterota)	Epsilonproteobacteria	Campylobacterales	Helicobacteraceae	Sulfuricurvum	Sulfuricurvum sp55672	Yes			https://www.ncbi.nlm.nih.gov/protein/WP_299971232.1
					Sulfurimonas	Sulfurimonas sp55707	Yes				https://www.ncbi.nlm.nih.gov/protein/2538710477
						Sulfurimonas sp55707-sp55735
						Sulfurimonas sp55759
	Proteobacteria (Myxococcota)	Deltaproteobacteria (Myxococcales)	Myxococcales	Haliangiaceae	Haliangium	Haliangium sp53589	Yes		https://www.ncbi.nlm.nih.gov/protein/PSM30701.1		https://www.ncbi.nlm.nih.gov/protein/WP_012826634.1
						Haliangium sp53605-sp53652
						Haliangium sp53613
						Haliangium sp53664
						Haliangium sp53702
						Haliangium sp53720
				NA	NA	NA sp53470
						NA sp53760
						NA sp53932
						NA sp54153
						NA sp54229
				Nannocystaceae	Nannocystis	Nannocystis sp53803	Yes		https://www.ncbi.nlm.nih.gov/protein/SFE03542.1	https://www.ncbi.nlm.nih.gov/protein/WP_272091520.1	https://www.ncbi.nlm.nih.gov/protein/WP_293273294.1
				Phaselicystidaceae	Phaselicystis	Phaselicystis sp53954
						Phaselicystis sp53956
						Phaselicystis sp53962
						Phaselicystis sp53963
				Polyangiaceae	Byssovorax	Byssovorax sp53986
					Sorangium	Sorangium sp54013	Yes		https://www.ncbi.nlm.nih.gov/protein/AUX26340.1		https://www.ncbi.nlm.nih.gov/protein/WP_237245180.1
						Sorangium sp54018
						Sorangium sp54035
						Sorangium sp54040
				Sandaracinaceae	NA	NA sp54070
						NA sp54084-sp54119
						NA sp54095
						NA sp54110
						NA sp54126
						NA sp54136
					Sandaracinus	Sandaracinus sp54063	Yes		https://www.ncbi.nlm.nih.gov/protein/QRN75765.1	https://www.ncbi.nlm.nih.gov/protein/WP_206607151.1
	Saccharibacteria	NA	NA	NA	NA	NA division
						NA sp65972
						NA sp65972-sp66032
						NA sp65982
						NA sp65987
						NA sp65996-sp66125
						NA sp65997
						NA sp66007-sp66087
						NA sp66009-sp66076
						NA sp66014-sp66092
						NA sp66017
						NA sp66018
						NA sp66027
						NA sp66032
						NA sp66055
						NA sp66056
						NA sp66059
						NA sp66066
						NA sp66072
						NA sp66074
						NA sp66087
						NA sp66092
						NA sp66107
						NA sp66114
						NA sp66116
						NA sp66124
						NA sp66126
	Spirochaetae (Spirochaetota)	Spirochaetes	Spirochaetales	Leptospiraceae	NA	NA sp66169-sp66178
						NA sp66184
						NA sp66212
						NA sp66221
				Spirochaetaceae	NA	NA sp66526
						NA sp66693
						NA sp66969-sp66970-sp67012
						NA sp66970-sp66980
						NA sp66970-sp66980-sp66983
						NA sp67012
						NA sp67036
						NA sp67042
					Treponema	Treponema stenostreptum	Yes			https://www.ncbi.nlm.nih.gov/protein/WP_314992981.1	https://www.ncbi.nlm.nih.gov/gene/78315479
	Synergistetes (Synergistota)	Synergistia	Synergistales	Synergistaceae	NA	NA sp67154-sp67165
	Verrucomicrobia (Verrucomicrobiota)	NA	NA	NA	NA	NA sp68504
						NA sp68516
						NA sp68567
						NA sp68619
						NA sp68630
						NA sp68684
						NA sp68723-sp68729
						NA sp68765
						NA sp68779
						NA sp68780
						NA sp69019
		Opitutae	Opitutales	Opitutaceae	Opitutus	Opitutus sp68866	Yes			https://www.ncbi.nlm.nih.gov/protein/WP_044891869.1
						Opitutus sp68891
						Opitutus sp68901
						Opitutus sp68908
						Opitutus sp68910
		Spartobacteria	Chthoniobacterales	Chthoniobacteraceae	Chthoniobacter	Chthoniobacter sp69043	Yes		https://www.ncbi.nlm.nih.gov/protein/EDY18842.1
		Verrucomicrobiae	Verrucomicrobiales	Verrucomicrobiaceae	Luteolibacter	Luteolibacter algae	Yes				https://www.ncbi.nlm.nih.gov/protein/WP_264514868.1
						Luteolibacter luojiensis
						Luteolibacter sp69371
						Luteolibacter sp69371-sp69447
					NA	NA sp69427
						NA sp69431
						NA sp69447
						NA sp69461
					Prosthecobacter	Prosthecobacter fluviatilis	Yes				https://www.ncbi.nlm.nih.gov/protein/WP_184340295.1
